# Supplementary material for: Sucrose-driven carbon redox rebalancing eliminates the Crabtree effect and boosts energy metabolism in yeast
Source: Nat Commun. 2025 Jun 5;16:5211. doi: 10.1038/s41467-025-60578-8 (PMC12141580; doi:10.1038/s41467-025-60578-8)
Supplement: Supplementary file 4 — Supplementary Data 1 [file 41467_2025_60578_MOESM4_ESM.xlsx]

## Sheet: Sheet1
Year	Title	Strategies	Limitations
2007	Increasing NADH oxidation reduces overflow metabolism in Saccharomyces cerevisiae	Increasing NADH oxidation (NOX and AOX) to reduce the Crabtree effect.	It did not discuss the global impact on energy efficiency and carbon metabolism of yeast strains with enhanced NADH oxidation.
2015	Adaptive mutations in sugar metabolism restore growth on glucose in a pyruvate decarboxylase negative yeast strain	The growth mechanism of Pdc- strains in glucose media was revealed through adaptive evolution and reverse engineering.	The growth of the evolved Pdc- strains remains constrained.
2016	Rewriting yeast central carbon metabolism for industrial isoprenoid production	By optimizing central metabolism, Saccharomyces cerevisiae shifted from fermentation to respiration under aerobic conditions.	It only optimized central carbon metabolism and did not completely eliminate the Crabtree effect.
2016	Alternative reactions at the interface of glycolysis and citric acid cycle in Saccharomyces cerevisiae	It reveals the complex regulatory mechanism between glycolysis and the TCA cycle in glucose metabolism of Saccharomyces cerevisiae.	Although this study examines acetyl-CoA pathways between glycolysis and the TCA cycle, it does not fundamentally suppress the Crabtree effect.
2018	Global rewiring of cellular metabolism renders Saccharomyces cerevisiae Crabtree negative	The Pdc- yeast became Crabtree-negative through adaptive laboratory evolution.	Although this study successfully shifted yeast to Crabtree-negative, the issue of excessive NADH has not been fully resolved.
2018	Reprogramming yeast metabolism from alcoholic fermentation to lipogenesis	Redirect the metabolic pathway of yeast from traditional ethanol fermentation to lipogenesis.	The aim of the article is to reduce ethanol fermentation and enhance lipid synthesis, without a focus on the study of the Crabtree effect.
2019	Metabolic engineering and transcriptomic analysis of Saccharomyces cerevisiae producing p-coumaric acid from xylose	Xylose as a carbon source for yeast fermentation helps avoid the Crabtree effect.	Non-fermentable carbon sources avoid the Crabtree effect but are utilized more slowly than glucose.
2019	The Transcriptome and Flux Profiling of Crabtree-Negative Hydroxy Acid-Producing Strains of Saccharomyces cerevisiae Reveals Changes in the Central Carbon Metabolism	The physiological and metabolic characteristics of Pdc- negative strains in the production of hydroxy acids.	The Pdc- strain's growth improved with lactate and malate pathways but remained slower than the wild-type strain.
2021	Adaptations in metabolism and protein translation give rise to the Crabtree effect in yeast	Comparing the proteomic differences between Crabtree-positive and Crabtree-negative strains reveals the metabolic and protein translation adaptability changes underlying the Crabtree effect.	The article does not delve into how the Crabtree effect is regulated at the molecular level, such as through the control of transcription factors or signaling pathways.
2021	Gene expression regulates metabolite homeostasis during the Crabtree effect: Implications for the adaptation and evolution of Metabolism	Elucidate the roles of initial phenotypes and gene expression in metabolic adaptation when Saccharomyces cerevisiae switches from low-glucose to high-glucose conditions under the Crabtree effect.	The authors used metabolic control and flux balance analyses to study the Crabtree effect, but their accuracy depends on data quality and model assumptions.
2022	Proteome allocations change linearly with the specific growth rate of Saccharomyces cerevisiae under glucose limitation	Omics analysis of the metabolic adaptation of Saccharomyces cerevisiae to glucose limitation under the Crabtree effect.	The article notes phosphorylation and enzyme saturation but doesn't detail how they drive the shift from respiration to fermentation.
2022	Metabolic reconfiguration enables synthetic reductive metabolism in yeast	Metabolic reprogramming (Synthetic reductive metabolism) can alleviate the Crabtree effect in Saccharomyces cerevisiae.	The article focuses on the cellular redox system and does not provide a detailed exploration of the Crabtree effect.
2022	Rewiring regulation on respiro-fermentative metabolism relieved Crabtree effects in Saccharomyces cerevisiae	The impact of genes MTH1 and MDE2 on the Crabtree effect.	MTH1 and MED2 variants may reduce fermentation but could also limit the cell's overall metabolic capacity.
2023	Yeast increases glycolytic flux to support higher growth rates accompanied by decreased metabolite regulation and lower protein phosphorylation	The metabolic flux changes of Saccharomyces cerevisiae at different growth rates and the regulatory mechanisms of metabolic flux under the Crabtree effect were explored.	The article uncovers multi-level flux regulation, but about 65% of flux changes remain unexplained by metabolites, thermodynamics, or protein levels.
2023	Flux regulation through glycolysis and respiration is balanced by inositol pyrophosphates in yeast	Knockout of the gene OCA5 can alleviate the Crabtree effect.	The knockout of OCA5 can only mitigate the Crabtree effect.
2023	Alleviating glucose repression and enhancing respiratory capacity to increase itaconic acid production	By engineering the respiratory metabolism pathway and glucose signaling pathway, the ability of Saccharomyces cerevisiae to produce itaconic acid under the Crabtree effect has been enhanced.	This study did not truly eliminate the Crabtree effect but mitigated its impact by enhancing the TCA cycle and oxidative phosphorylation.
2023	A highly efficient transcriptome-based biosynthesis of non-ethanol chemicals in Crabtree negative Saccharomyces cerevisiae	The ability of Pdc- derived Crabtree-negative strains to synthesize a variety of non-ethanol compounds.	Applications of Crabtree-negative yeast in the synthesis of non-ethanol compounds.
2024	Mitochondrial ATP generation is more proteome efficient than glycolysis	Investigating the energy metabolism efficiency of yeast under the Crabtree effect through proteomics analysis.	It did not explore the effects of NADH metabolism, carbon source influence, and metabolic regulation strategies on the Crabtree effect.
