# Supplementary material for: Sucrose-driven carbon redox rebalancing eliminates the Crabtree effect and boosts energy metabolism in yeast
Source: Nat Commun. 2025 Jun 5;16:5211. doi: 10.1038/s41467-025-60578-8 (PMC12141580; doi:10.1038/s41467-025-60578-8)
Supplement: Supplementary file 5 — Supplementary Data 2 [file 41467_2025_60578_MOESM5_ESM.xlsx]

## Sheet: Sheet1
Strains	Description	Resource
C800	MATα; ura3-52; trp1-289; leu2-3,112; his3Δ1; MAL2-8C; SUC2; gal80::G418	gal80::G418, CENPK2-1D
ZQS01	suc2Δ	C800
ZQS02	suc2Δ; ima1Δ; ima2Δ; ima3Δ; ima4Δ; ima5Δ	This study
ZQS03	suc2Δ; ima1Δ; ima2Δ; ima3Δ; ima4Δ; ima5Δ; mph2Δ; mph3Δ; mal12Δ; mal31-mal32Δ	This study
ZQS04	suc2Δ; ima1Δ; ima2Δ; ima3Δ; ima4Δ; ima5Δ; mph2Δ; mph3Δ; mal12Δ; mal31-mal32Δ; X-3::(PGK1p-LmSP-Ter22)	This study
ZQS05	suc2Δ; ima1Δ; ima2Δ; ima3Δ; ima4Δ; ima5Δ; mph2Δ; mph3Δ; mal12Δ; mal31-mal32Δ; mal11Δ	This study
ZQS06	suc2Δ; ima1Δ; ima2Δ; ima3Δ; ima4Δ; ima5Δ; mph2Δ; mph3Δ; mal12Δ; mal31-mal32Δ; mal11Δ; X-3::(TDH1p-PvSUF-ADH1t)+(PGK1p-LmSP-Ter22)	This study
ZQS07	suc2Δ; ima1Δ; ima2Δ; ima3Δ; ima4Δ; ima5Δ; mph2Δ; mph3Δ; mal12Δ; mal31-mal32Δ; mal11Δ; X-3::(TDH1p-PvSUF-ADH1t)+(PGK1p-LmSP-Ter22); pRS424-TDH1p-PGM1-ADH1t	This study
ZQS08	suc2Δ; ima1Δ; ima2Δ; ima3Δ; ima4Δ; ima5Δ; mph2Δ; mph3Δ; mal12Δ; mal31-mal32Δ; mal11Δ; X-3::(TDH1p-PvSUF-ADH1t)+(PGK1p-LmSP-Ter22); pRS424-TDH1p-PGM2-ADH1t	This study
ZQS09	suc2Δ; ima1Δ; ima2Δ; ima3Δ; ima4Δ; ima5Δ; mph2Δ; mph3Δ; mal12Δ; mal31-mal32Δ; mal11Δ; X-3::(TDH1p-PvSUF-ADH1t)+(PGK1p-LmSP-Ter22); pRS424-TDH1p-HXK1-ADH1t	This study
ZQS10	suc2Δ; ima1Δ; ima2Δ; ima3Δ; ima4Δ; ima5Δ; mph2Δ; mph3Δ; mal12Δ; mal31-mal32Δ; mal11Δ; X-3::(TDH1p-PvSUF-ADH1t)+(PGK1p-LmSP-Ter22); pRS424-TDH1p-HXK2-ADH1t	This study
ZQS11	suc2Δ; ima1Δ; ima2Δ; ima3Δ; ima4Δ; ima5Δ; mph2Δ; mph3Δ; mal12Δ; mal31-mal32Δ; mal11Δ; X-3::(TDH1p-PvSUF-ADH1t)+(PGK1p-LmSP-Ter22); pRS424-TDH1p-LmSP-ADH1t	This study
ZQS12	suc2Δ; ima1Δ; ima2Δ; ima3Δ; ima4Δ; ima5Δ; mph2Δ; mph3Δ; mal12Δ; mal31-mal32Δ; mal11Δ; X-3::(TDH1p-PvSUF-ADH1t)+(PGK1p-LmSP-Ter22); pRS424-TDH1p-PvSUF-ADH1t	This study
ZQS13	suc2Δ; ima1Δ; ima2Δ; ima3Δ; ima4Δ; ima5Δ; mph2Δ; mph3Δ; mal12Δ; mal31-mal32Δ; mal11Δ; X-3::(TDH1p-PvSUF-ADH1t)+(PGK1p-LmSP-Ter22); pRS424-TDH1p-MAL11-ADH1t	This study
ZQS14	suc2Δ; ima1Δ; ima2Δ; ima3Δ; ima4Δ; ima5Δ; mph2Δ; mph3Δ; mal12Δ; mal31-mal32Δ; mal11Δ; X-3::(TDH1p-PvSUF***-ADH1t)+(PGK1p-LmSP-Ter22)	This study
ZQS15	suc2Δ; ima1Δ; ima2Δ; ima3Δ; ima4Δ; ima5Δ; mph2Δ; mph3Δ; mal12Δ; mal31-mal32Δ; mal11Δ; X-3::(TDH1p-PvSUF***-ADH1t)+(PGK1p-LmSP-Ter22)+(SED1p-MAL11-Ter22)	This study
ZQS16	suc2Δ; ima1Δ; ima2Δ; ima3Δ; ima4Δ; ima5Δ; mph2Δ; mph3Δ; mal12Δ; mal31-mal32Δ; mal11Δ; X-3::(TDH1p-PvSUF***-ADH1t)+(PGK1p-LmSP-Ter22)+(SED1p-MAL11-Ter22); oca5Δ	This study
ZQS17	suc2Δ; ima1Δ; ima2Δ; ima3Δ; ima4Δ; ima5Δ; mph2Δ; mph3Δ; mal12Δ; mal31-mal32Δ; mal11Δ; X-3::(TDH1p-PvSUF***-ADH1t)+(PGK1p-LmSP-Ter22)+(SED1p-MAL11-Ter22); pgi1Δ	This study
ZQS18	suc2Δ; ima1Δ; ima2Δ; ima3Δ; ima4Δ; ima5Δ; mph2Δ; mph3Δ; mal12Δ; mal31-mal32Δ; mal11Δ; X-3::(TDH1p-PvSUF***-ADH1t)+(PGK1p-LmSP-Ter22)+(SED1p-MAL11-Ter22); oca5Δ; pgi1Δ	This study
ZQS19	suc2Δ; ima1Δ; ima2Δ; ima3Δ; ima4Δ; ima5Δ; mph2Δ; mph3Δ; mal12Δ; mal31-mal32Δ; mal11Δ; X-3::(TDH1p-PvSUF***-ADH1t)+(PGK1p-LmSP-Ter22)+(SED1p-MAL11-Ter22); oca5Δ; pgi1Δ; XII-5::(TEF1p-AQR1-TPS1t)	This study
ZQS20	suc2Δ; ima1Δ; ima2Δ; ima3Δ; ima4Δ; ima5Δ; mph2Δ; mph3Δ; mal12Δ; mal31-mal32Δ; mal11Δ; X-3::(TDH1p-PvSUF***-ADH1t)+(PGK1p-LmSP-Ter22)+(SED1p-MAL11-Ter22); oca5Δ; pgi1Δ; XII-5::(TEF1p-ARI1-TPS1t)	This study
ZQS21	suc2Δ; ima1Δ; ima2Δ; ima3Δ; ima4Δ; ima5Δ; mph2Δ; mph3Δ; mal12Δ; mal31-mal32Δ; mal11Δ; X-3::(TDH1p-PvSUF***-ADH1t)+(PGK1p-LmSP-Ter22)+(SED1p-MAL11-Ter22); oca5Δ; pgi1Δ; XII-5::(TEF1p-CLB6-TPS1t)	This study
ZQS22	suc2Δ; ima1Δ; ima2Δ; ima3Δ; ima4Δ; ima5Δ; mph2Δ; mph3Δ; mal12Δ; mal31-mal32Δ; mal11Δ; X-3::(TDH1p-PvSUF***-ADH1t)+(PGK1p-LmSP-Ter22)+(SED1p-MAL11-Ter22); oca5Δ; pgi1Δ; XII-5::(TEF1p-ECM12-TPS1t)	This study
ZQS23	suc2Δ; ima1Δ; ima2Δ; ima3Δ; ima4Δ; ima5Δ; mph2Δ; mph3Δ; mal12Δ; mal31-mal32Δ; mal11Δ; X-3::(TDH1p-PvSUF***-ADH1t)+(PGK1p-LmSP-Ter22)+(SED1p-MAL11-Ter22); oca5Δ; pgi1Δ; XII-5::(TEF1p-GMC2-TPS1t)	This study
ZQS24	suc2Δ; ima1Δ; ima2Δ; ima3Δ; ima4Δ; ima5Δ; mph2Δ; mph3Δ; mal12Δ; mal31-mal32Δ; mal11Δ; X-3::(TDH1p-PvSUF***-ADH1t)+(PGK1p-LmSP-Ter22)+(SED1p-MAL11-Ter22); oca5Δ; pgi1Δ; XII-5::(TEF1p-PCL5-TPS1t)	This study
ZQS25	suc2Δ; ima1Δ; ima2Δ; ima3Δ; ima4Δ; ima5Δ; mph2Δ; mph3Δ; mal12Δ; mal31-mal32Δ; mal11Δ; X-3::(TDH1p-PvSUF***-ADH1t)+(PGK1p-LmSP-Ter22)+(SED1p-MAL11-Ter22); oca5Δ; pgi1Δ; XII-5::(TEF1p-PFK27-TPS1t)	This study
ZQS26	suc2Δ; ima1Δ; ima2Δ; ima3Δ; ima4Δ; ima5Δ; mph2Δ; mph3Δ; mal12Δ; mal31-mal32Δ; mal11Δ; X-3::(TDH1p-PvSUF***-ADH1t)+(PGK1p-LmSP-Ter22)+(SED1p-MAL11-Ter22); oca5Δ; pgi1Δ; XII-5::(TEF1p-RRN7-TPS1t)	This study
ZQS27	suc2Δ; ima1Δ; ima2Δ; ima3Δ; ima4Δ; ima5Δ; mph2Δ; mph3Δ; mal12Δ; mal31-mal32Δ; mal11Δ; X-3::(TDH1p-PvSUF***-ADH1t)+(PGK1p-LmSP-Ter22)+(SED1p-MAL11-Ter22); oca5Δ; pgi1Δ; XII-5::(TEF1p-SSA3-TPS1t)	This study
ZQS28	suc2Δ; ima1Δ; ima2Δ; ima3Δ; ima4Δ; ima5Δ; mph2Δ; mph3Δ; mal12Δ; mal31-mal32Δ; mal11Δ; X-3::(TDH1p-PvSUF***-ADH1t)+(PGK1p-LmSP-Ter22)+(SED1p-MAL11-Ter22); oca5Δ; pgi1Δ; XII-5::(TEF1p-STD1-TPS1t)	This study
ZQS29	suc2Δ; ima1Δ; ima2Δ; ima3Δ; ima4Δ; ima5Δ; mph2Δ; mph3Δ; mal12Δ; mal31-mal32Δ; mal11Δ; X-3::(TDH1p-PvSUF***-ADH1t)+(PGK1p-LmSP-Ter22)+(SED1p-MAL11-Ter22); oca5Δ; pgi1Δ; XII-5::(TEF1p-TPO2-TPS1t)	This study
ZQS30	suc2Δ; ima1Δ; ima2Δ; ima3Δ; ima4Δ; ima5Δ; mph2Δ; mph3Δ; mal12Δ; mal31-mal32Δ; mal11Δ; X-3::(TDH1p-PvSUF***-ADH1t)+(PGK1p-LmSP-Ter22)+(SED1p-MAL11-Ter22); oca5Δ; pgi1Δ; XII-5::(TEF1p-THI7-TPS1t)	This study
ZQS31	suc2Δ; ima1Δ; ima2Δ; ima3Δ; ima4Δ; ima5Δ; mph2Δ; mph3Δ; mal12Δ; mal31-mal32Δ; mal11Δ; X-3::(TDH1p-PvSUF***-ADH1t)+(PGK1p-LmSP-Ter22)+(SED1p-MAL11-Ter22); oca5Δ; pgi1Δ; XII-5::(TEF1p-HLR1-TPS1t)	This study
ZQS32	suc2Δ; ima1Δ; ima2Δ; ima3Δ; ima4Δ; ima5Δ; mph2Δ; mph3Δ; mal12Δ; mal31-mal32Δ; mal11Δ; X-3::(TDH1p-PvSUF***-ADH1t)+(PGK1p-LmSP-Ter22)+(SED1p-MAL11-Ter22); oca5Δ; pgi1Δ; XII-5::(TEF1p-YRR075C-TPS1t)	This study
ZQS33	suc2Δ; ima1Δ; ima2Δ; ima3Δ; ima4Δ; ima5Δ; mph2Δ; mph3Δ; mal12Δ; mal31-mal32Δ; mal11Δ; X-3::(TDH1p-PvSUF***-ADH1t)+(PGK1p-LmSP-Ter22)+(SED1p-MAL11-Ter22); oca5Δ; pgi1Δ; XII-5::(TEF1p-YNL234W-TPS1t)	This study
ZQS34	suc2Δ; ima1Δ; ima2Δ; ima3Δ; ima4Δ; ima5Δ; mph2Δ; mph3Δ; mal12Δ; mal31-mal32Δ; mal11Δ; X-3::(TDH1p-PvSUF***-ADH1t)+(PGK1p-LmSP-Ter22)+(SED1p-MAL11-Ter22); oca5Δ; pgi1Δ; XII-5::(TEF1p-YPR078C-TPS1t)	This study
ZQS35	suc2Δ; ima1Δ; ima2Δ; ima3Δ; ima4Δ; ima5Δ; mph2Δ; mph3Δ; mal12Δ; mal31-mal32Δ; mal11Δ; X-3::(TDH1p-PvSUF***-ADH1t)+(PGK1p-LmSP-Ter22)+(SED1p-MAL11-Ter22); oca5Δ; pgi1Δ; ato3Δ	This study
ZQS36	suc2Δ; ima1Δ; ima2Δ; ima3Δ; ima4Δ; ima5Δ; mph2Δ; mph3Δ; mal12Δ; mal31-mal32Δ; mal11Δ; X-3::(TDH1p-PvSUF***-ADH1t)+(PGK1p-LmSP-Ter22)+(SED1p-MAL11-Ter22); oca5Δ; pgi1Δ; csm4Δ	This study
ZQS37	suc2Δ; ima1Δ; ima2Δ; ima3Δ; ima4Δ; ima5Δ; mph2Δ; mph3Δ; mal12Δ; mal31-mal32Δ; mal11Δ; X-3::(TDH1p-PvSUF***-ADH1t)+(PGK1p-LmSP-Ter22)+(SED1p-MAL11-Ter22); oca5Δ; pgi1Δ; pho89Δ	This study
ZQS38	suc2Δ; ima1Δ; ima2Δ; ima3Δ; ima4Δ; ima5Δ; mph2Δ; mph3Δ; mal12Δ; mal31-mal32Δ; mal11Δ; X-3::(TDH1p-PvSUF***-ADH1t)+(PGK1p-LmSP-Ter22)+(SED1p-MAL11-Ter22); oca5Δ; pgi1Δ; sdd1Δ	This study
ZQS39	suc2Δ; ima1Δ; ima2Δ; ima3Δ; ima4Δ; ima5Δ; mph2Δ; mph3Δ; mal12Δ; mal31-mal32Δ; mal11Δ; X-3::(TDH1p-PvSUF***-ADH1t)+(PGK1p-LmSP-Ter22)+(SED1p-MAL11-Ter22); oca5Δ; pgi1Δ; rgi2Δ	This study
ZQS40	suc2Δ; ima1Δ; ima2Δ; ima3Δ; ima4Δ; ima5Δ; mph2Δ; mph3Δ; mal12Δ; mal31-mal32Δ; mal11Δ; X-3::(TDH1p-PvSUF***-ADH1t)+(PGK1p-LmSP-Ter22)+(SED1p-MAL11-Ter22); oca5Δ; pgi1Δ; gcy1Δ	This study
ZQS41	suc2Δ; ima1Δ; ima2Δ; ima3Δ; ima4Δ; ima5Δ; mph2Δ; mph3Δ; mal12Δ; mal31-mal32Δ; mal11Δ; X-3::(TDH1p-PvSUF***-ADH1t)+(PGK1p-LmSP-Ter22)+(SED1p-MAL11-Ter22); oca5Δ; pgi1Δ; spl2Δ	This study
ZQS42	suc2Δ; ima1Δ; ima2Δ; ima3Δ; ima4Δ; ima5Δ; mph2Δ; mph3Δ; mal12Δ; mal31-mal32Δ; mal11Δ; X-3::(TDH1p-PvSUF***-ADH1t)+(PGK1p-LmSP-Ter22)+(SED1p-MAL11-Ter22); oca5Δ; pgi1Δ; ato2Δ	This study
ZQS43	suc2Δ; ima1Δ; ima2Δ; ima3Δ; ima4Δ; ima5Δ; mph2Δ; mph3Δ; mal12Δ; mal31-mal32Δ; mal11Δ; X-3::(TDH1p-PvSUF***-ADH1t)+(PGK1p-LmSP-Ter22)+(SED1p-MAL11-Ter22); oca5Δ; pgi1Δ; fre7Δ	This study
ZQS44	suc2Δ; ima1Δ; ima2Δ; ima3Δ; ima4Δ; ima5Δ; mph2Δ; mph3Δ; mal12Δ; mal31-mal32Δ; mal11Δ; X-3::(TDH1p-PvSUF***-ADH1t)+(PGK1p-LmSP-Ter22)+(SED1p-MAL11-Ter22); oca5Δ; pgi1Δ; pox1Δ	This study
ZQS45	suc2Δ; ima1Δ; ima2Δ; ima3Δ; ima4Δ; ima5Δ; mph2Δ; mph3Δ; mal12Δ; mal31-mal32Δ; mal11Δ; X-3::(TDH1p-PvSUF***-ADH1t)+(PGK1p-LmSP-Ter22)+(SED1p-MAL11-Ter22); oca5Δ; pgi1Δ; XII-5::(TEF1p-THI7-TPS1t); csm4Δ	This study
ZQS46	suc2Δ; ima1Δ; ima2Δ; ima3Δ; ima4Δ; ima5Δ; mph2Δ; mph3Δ; mal12Δ; mal31-mal32Δ; mal11Δ; X-3::(TDH1p-PvSUF***-ADH1t)+(PGK1p-LmSP-Ter22)+(SED1p-MAL11-Ter22); oca5Δ; pgi1Δ; csm4Δ; rgi2Δ	This study
ZQS47	suc2Δ; ima1Δ; ima2Δ; ima3Δ; ima4Δ; ima5Δ; mph2Δ; mph3Δ; mal12Δ; mal31-mal32Δ; mal11Δ; X-3::(TDH1p-PvSUF***-ADH1t)+(PGK1p-LmSP-Ter22)+(SED1p-MAL11-Ter22); oca5Δ; pgi1Δ; XII-5::(TEF1p-THI7-TPS1t); rgi2Δ	This study
ZQS48	suc2Δ; ima1Δ; ima2Δ; ima3Δ; ima4Δ; ima5Δ; mph2Δ; mph3Δ; mal12Δ; mal31-mal32Δ; mal11Δ; X-3::(TDH1p-PvSUF***-ADH1t)+(PGK1p-LmSP-Ter22)+(SED1p-MAL11-Ter22); oca5Δ; pgi1Δ; rgi2Δ; X-2::(TDH3p-NDE1-ADH1t)+(TEF1p-NDE2-PGK1t)+(SED1p-TH-TPS1t)	This study
ZQS49	suc2Δ; ima1Δ; ima2Δ; ima3Δ; ima4Δ; ima5Δ; mph2Δ; mph3Δ; mal12Δ; mal31-mal32Δ; mal11Δ; X-3::(TDH1p-PvSUF***-ADH1t)+(PGK1p-LmSP-Ter22)+(SED1p-MAL11-Ter22); oca5Δ; pgi1Δ; rgi2Δ; IDH2p::(COX12p)	This study
ZQS50	suc2Δ; ima1Δ; ima2Δ; ima3Δ; ima4Δ; ima5Δ; mph2Δ; mph3Δ; mal12Δ; mal31-mal32Δ; mal11Δ; X-3::(TDH1p-PvSUF***-ADH1t)+(PGK1p-LmSP-Ter22)+(SED1p-MAL11-Ter22); oca5Δ; pgi1Δ; rgi2Δ; IDH2p::(ATP20p)	This study
ZQS51	suc2Δ; ima1Δ; ima2Δ; ima3Δ; ima4Δ; ima5Δ; mph2Δ; mph3Δ; mal12Δ; mal31-mal32Δ; mal11Δ; X-3::(TDH1p-PvSUF***-ADH1t)+(PGK1p-LmSP-Ter22)+(SED1p-MAL11-Ter22); oca5Δ; pgi1Δ; rgi2Δ; IDH2p::(SDH4p)	This study
ZQS52	suc2Δ; ima1Δ; ima2Δ; ima3Δ; ima4Δ; ima5Δ; mph2Δ; mph3Δ; mal12Δ; mal31-mal32Δ; mal11Δ; X-3::(TDH1p-PvSUF***-ADH1t)+(PGK1p-LmSP-Ter22)+(SED1p-MAL11-Ter22); oca5Δ; pgi1Δ; rgi2Δ; IDH2p::(PHD1p)	This study
ZQS53	suc2Δ; ima1Δ; ima2Δ; ima3Δ; ima4Δ; ima5Δ; mph2Δ; mph3Δ; mal12Δ; mal31-mal32Δ; mal11Δ; X-3::(TDH1p-PvSUF***-ADH1t)+(PGK1p-LmSP-Ter22)+(SED1p-MAL11-Ter22); oca5Δ; pgi1Δ; rgi2Δ; IDH2p::(PGU1p)	This study
ZQS54	suc2Δ; ima1Δ; ima2Δ; ima3Δ; ima4Δ; ima5Δ; mph2Δ; mph3Δ; mal12Δ; mal31-mal32Δ; mal11Δ; X-3::(TDH1p-PvSUF***-ADH1t)+(PGK1p-LmSP-Ter22)+(SED1p-MAL11-Ter22); oca5Δ; pgi1Δ; rgi2Δ; X-2::(TDH3p-NDE1-ADH1t)+(TEF1p-NDE2-PGK1t)+(SED1p-TH-TPS1t); IDH2p::(COX12p)	This study
ZQS55	suc2Δ; ima1Δ; ima2Δ; ima3Δ; ima4Δ; ima5Δ; mph2Δ; mph3Δ; mal12Δ; mal31-mal32Δ; mal11Δ; X-3::(TDH1p-PvSUF***-ADH1t)+(PGK1p-LmSP-Ter22)+(SED1p-MAL11-Ter22); oca5Δ; pgi1Δ; rgi2Δ; X-2::(TDH3p-NDE1-ADH1t)+(TEF1p-NDE2-PGK1t)+(SED1p-TH-TPS1t); IDH2p::(ATP20p)	This study
ZQS56	suc2Δ; ima1Δ; ima2Δ; ima3Δ; ima4Δ; ima5Δ; mph2Δ; mph3Δ; mal12Δ; mal31-mal32Δ; mal11Δ; X-3::(TDH1p-PvSUF***-ADH1t)+(PGK1p-LmSP-Ter22)+(SED1p-MAL11-Ter22); oca5Δ; pgi1Δ; rgi2Δ; X-2::(TDH3p-NDE1-ADH1t)+(TEF1p-NDE2-PGK1t)+(SED1p-TH-TPS1t); IDH2p::(SDH4p)	This study
ZQS57	suc2Δ; ima1Δ; ima2Δ; ima3Δ; ima4Δ; ima5Δ; mph2Δ; mph3Δ; mal12Δ; mal31-mal32Δ; mal11Δ; X-3::(TDH1p-PvSUF***-ADH1t)+(PGK1p-LmSP-Ter22)+(SED1p-MAL11-Ter22); oca5Δ; pgi1Δ; rgi2Δ; X-2::(TDH3p-NDE1-ADH1t)+(TEF1p-NDE2-PGK1t)+(SED1p-TH-TPS1t); IDH2p::(PHD1p)	This study
ZQS58	suc2Δ; ima1Δ; ima2Δ; ima3Δ; ima4Δ; ima5Δ; mph2Δ; mph3Δ; mal12Δ; mal31-mal32Δ; mal11Δ; X-3::(TDH1p-PvSUF***-ADH1t)+(PGK1p-LmSP-Ter22)+(SED1p-MAL11-Ter22); oca5Δ; pgi1Δ; rgi2Δ; X-2::(TDH3p-NDE1-ADH1t)+(TEF1p-NDE2-PGK1t)+(SED1p-TH-TPS1t); IDH2p::(PGU1p)	This study
ZQS59	suc2Δ; ima1Δ; ima2Δ; ima3Δ; ima4Δ; ima5Δ; mph2Δ; mph3Δ; mal12Δ; mal31-mal32Δ; mal11Δ; X-3::(TDH1p-PvSUF***-ADH1t)+(PGK1p-LmSP-Ter22)+(SED1p-MAL11-Ter22); oca5Δ; pgi1Δ; rgi2Δ; X-2::(TDH3p-NDE1-ADH1t)+(TEF1p-NDE2-PGK1t)+(SED1p-TH-TPS1t); XI-3::(TDH3p-xPK-ADH1t)+(TEF1p-PTA-PGK1t)	This study
ZQS60	suc2Δ; ima1Δ; ima2Δ; ima3Δ; ima4Δ; ima5Δ; mph2Δ; mph3Δ; mal12Δ; mal31-mal32Δ; mal11Δ; X-3::(TDH1p-PvSUF***-ADH1t)+(PGK1p-LmSP-Ter22)+(SED1p-MAL11-Ter22); oca5Δ; pgi1Δ; rgi2Δ; X-2::(TDH3p-NDE1-ADH1t)+(TEF1p-NDE2-PGK1t)+(SED1p-TH-TPS1t); XI-3::(TDH3p-xPK-ADH1t)+(TEF1p-PTA-PGK1t); adh1Δ	This study
ZQS61	suc2Δ; ima1Δ; ima2Δ; ima3Δ; ima4Δ; ima5Δ; mph2Δ; mph3Δ; mal12Δ; mal31-mal32Δ; mal11Δ; X-3::(TDH1p-PvSUF***-ADH1t)+(PGK1p-LmSP-Ter22)+(SED1p-MAL11-Ter22); oca5Δ; pgi1Δ; rgi2Δ; X-2::(TDH3p-NDE1-ADH1t)+(TEF1p-NDE2-PGK1t)+(SED1p-TH-TPS1t); XI-3::(TDH3p-xPK-ADH1t)+(TEF1p-PTA-PGK1t); gpp1Δ	This study
ZQS62	suc2Δ; ima1Δ; ima2Δ; ima3Δ; ima4Δ; ima5Δ; mph2Δ; mph3Δ; mal12Δ; mal31-mal32Δ; mal11Δ; X-3::(TDH1p-PvSUF***-ADH1t)+(PGK1p-LmSP-Ter22)+(SED1p-MAL11-Ter22); oca5Δ; pgi1Δ; rgi2Δ; X-2::(TDH3p-NDE1-ADH1t)+(TEF1p-NDE2-PGK1t)+(SED1p-TH-TPS1t); XI-3::(TDH3p-xPK-ADH1t)+(TEF1p-PTA-PGK1t); adh1Δ; adh3Δ	This study
ZQS63	suc2Δ; ima1Δ; ima2Δ; ima3Δ; ima4Δ; ima5Δ; mph2Δ; mph3Δ; mal12Δ; mal31-mal32Δ; mal11Δ; X-3::(TDH1p-PvSUF***-ADH1t)+(PGK1p-LmSP-Ter22)+(SED1p-MAL11-Ter22); oca5Δ; pgi1Δ; rgi2Δ; X-2::(TDH3p-NDE1-ADH1t)+(TEF1p-NDE2-PGK1t)+(SED1p-TH-TPS1t); XI-3::(TDH3p-xPK-ADH1t)+(TEF1p-PTA-PGK1t); adh1Δ; gpp1Δ	This study
ZQS64	suc2Δ; ima1Δ; ima2Δ; ima3Δ; ima4Δ; ima5Δ; mph2Δ; mph3Δ; mal12Δ; mal31-mal32Δ; mal11Δ; X-3::(TDH1p-PvSUF***-ADH1t)+(PGK1p-LmSP-Ter22)+(SED1p-MAL11-Ter22); oca5Δ; pgi1Δ; rgi2Δ; X-2::(TDH3p-NDE1-ADH1t)+(TEF1p-NDE2-PGK1t)+(SED1p-TH-TPS1t); XI-3::(TDH3p-xPK-ADH1t)+(TEF1p-PTA-PGK1t); adh1Δ; adh3Δ; gpp1Δ	This study
ZQS65	suc2Δ; ima1Δ; ima2Δ; ima3Δ; ima4Δ; ima5Δ; mph2Δ; mph3Δ; mal12Δ; mal31-mal32Δ; mal11Δ; X-3::(TDH1p-PvSUF***-ADH1t)+(PGK1p-LmSP-Ter22)+(SED1p-MAL11-Ter22); oca5Δ; pgi1Δ; rgi2Δ; X-2::(TDH3p-NDE1-ADH1t)+(TEF1p-NDE2-PGK1t)+(SED1p-TH-TPS1t); XI-3::(TDH3p-xPK-ADH1t)+(TEF1p-PTA-PGK1t); adh1Δ; adh3Δ; gpp1Δ; gpp2Δ	This study
ZQS66	suc2Δ; ima1Δ; ima2Δ; ima3Δ; ima4Δ; ima5Δ; mph2Δ; mph3Δ; mal12Δ; mal31-mal32Δ; mal11Δ; X-3::(TDH1p-PvSUF***-ADH1t)+(PGK1p-LmSP-Ter22)+(SED1p-MAL11-Ter22); XII-1::(TEF1p-LlLDH-CYC1t)	This study
ZQS67	suc2Δ; ima1Δ; ima2Δ; ima3Δ; ima4Δ; ima5Δ; mph2Δ; mph3Δ; mal12Δ; mal31-mal32Δ; mal11Δ; X-3::(TDH1p-PvSUF***-ADH1t)+(PGK1p-LmSP-Ter22)+(SED1p-MAL11-Ter22); oca5Δ; pgi1Δ; rgi2Δ; XII-1::(TEF1p-LlLDH-CYC1t)
ZQS68	suc2Δ; ima1Δ; ima2Δ; ima3Δ; ima4Δ; ima5Δ; mph2Δ; mph3Δ; mal12Δ; mal31-mal32Δ; mal11Δ; X-3::(TDH1p-PvSUF***-ADH1t)+(PGK1p-LmSP-Ter22)+(SED1p-MAL11-Ter22); oca5Δ; pgi1Δ; rgi2Δ; X-2::(TDH3p-NDE1-ADH1t)+(TEF1p-NDE2-PGK1t)+(SED1p-TH-TPS1t); XI-3::(TDH3p-xPK-ADH1t)+(TEF1p-PTA-PGK1t); adh1Δ; adh3Δ; gpp1Δ; gpp2Δ; XII-1::(TEF1p-LlLDH-CYC1t)	This study
ZQS69	suc2Δ; ima1Δ; ima2Δ; ima3Δ; ima4Δ; ima5Δ; mph2Δ; mph3Δ; mal12Δ; mal31-mal32Δ; mal11Δ; X-3::(TDH1p-PvSUF***-ADH1t)+(PGK1p-LmSP-Ter22)+(SED1p-MAL11-Ter22); XII-1::(PGK1p-CaMCR-N-FBA1t)+(TEF1p-CaMCR-C***-CYC1t)	This study
ZQS70	suc2Δ; ima1Δ; ima2Δ; ima3Δ; ima4Δ; ima5Δ; mph2Δ; mph3Δ; mal12Δ; mal31-mal32Δ; mal11Δ; X-3::(TDH1p-PvSUF***-ADH1t)+(PGK1p-LmSP-Ter22)+(SED1p-MAL11-Ter22); oca5Δ; pgi1Δ; rgi2Δ; XII-1::(PGK1p-CaMCR-N-FBA1t)+(TEF1p-CaMCR-C***-CYC1t)
ZQS71	suc2Δ; ima1Δ; ima2Δ; ima3Δ; ima4Δ; ima5Δ; mph2Δ; mph3Δ; mal12Δ; mal31-mal32Δ; mal11Δ; X-3::(TDH1p-PvSUF***-ADH1t)+(PGK1p-LmSP-Ter22)+(SED1p-MAL11-Ter22); oca5Δ; pgi1Δ; rgi2Δ; X-2::(TDH3p-NDE1-ADH1t)+(TEF1p-NDE2-PGK1t)+(SED1p-TH-TPS1t); XI-3::(TDH3p-xPK-ADH1t)+(TEF1p-PTA-PGK1t); adh1Δ; adh3Δ; gpp1Δ; gpp2Δ; XII-1::(PGK1p-CaMCR-N-FBA1t)+(TEF1p-CaMCR-C***-CYC1t)	This study
ZQS72	suc2Δ; ima1Δ; ima2Δ; ima3Δ; ima4Δ; ima5Δ; mph2Δ; mph3Δ; mal12Δ; mal31-mal32Δ; mal11Δ; X-3::(TDH1p-PvSUF***-ADH1t)+(PGK1p-LmSP-Ter22)+(SED1p-MAL11-Ter22); XI-2::(GAL7p-FjTAL-DIT1t)	This study
ZQS73	suc2Δ; ima1Δ; ima2Δ; ima3Δ; ima4Δ; ima5Δ; mph2Δ; mph3Δ; mal12Δ; mal31-mal32Δ; mal11Δ; X-3::(TDH1p-PvSUF***-ADH1t)+(PGK1p-LmSP-Ter22)+(SED1p-MAL11-Ter22); oca5Δ; pgi1Δ; rgi2Δ; XI-2::(GAL7p-FjTAL-DIT1t)
ZQS74	suc2Δ; ima1Δ; ima2Δ; ima3Δ; ima4Δ; ima5Δ; mph2Δ; mph3Δ; mal12Δ; mal31-mal32Δ; mal11Δ; X-3::(TDH1p-PvSUF***-ADH1t)+(PGK1p-LmSP-Ter22)+(SED1p-MAL11-Ter22); oca5Δ; pgi1Δ; rgi2Δ; X-2::(TDH3p-NDE1-ADH1t)+(TEF1p-NDE2-PGK1t)+(SED1p-TH-TPS1t); XI-3::(TDH3p-xPK-ADH1t)+(TEF1p-PTA-PGK1t); adh1Δ; adh3Δ; gpp1Δ; gpp2Δ; XI-2::(GAL7p-FjTAL-DIT1t)	This study
ZQS75	suc2Δ; ima1Δ; ima2Δ; ima3Δ; ima4Δ; ima5Δ; mph2Δ; mph3Δ; mal12Δ; mal31-mal32Δ; mal11Δ; X-3::(TDH1p-PvSUF***-ADH1t)+(PGK1p-LmSP-Ter22)+(SED1p-MAL11-Ter22); XII-1::(TEF1p-MdAFS-CYC1t)	This study
ZQS76	suc2Δ; ima1Δ; ima2Δ; ima3Δ; ima4Δ; ima5Δ; mph2Δ; mph3Δ; mal12Δ; mal31-mal32Δ; mal11Δ; X-3::(TDH1p-PvSUF***-ADH1t)+(PGK1p-LmSP-Ter22)+(SED1p-MAL11-Ter22); oca5Δ; pgi1Δ; rgi2Δ; XII-1::(TEF1p-MdAFS-CYC1t)
ZQS77	suc2Δ; ima1Δ; ima2Δ; ima3Δ; ima4Δ; ima5Δ; mph2Δ; mph3Δ; mal12Δ; mal31-mal32Δ; mal11Δ; X-3::(TDH1p-PvSUF***-ADH1t)+(PGK1p-LmSP-Ter22)+(SED1p-MAL11-Ter22); oca5Δ; pgi1Δ; rgi2Δ; X-2::(TDH3p-NDE1-ADH1t)+(TEF1p-NDE2-PGK1t)+(SED1p-TH-TPS1t); XI-3::(TDH3p-xPK-ADH1t)+(TEF1p-PTA-PGK1t); adh1Δ; adh3Δ; gpp1Δ; gpp2Δ; XII-1::(TEF1p-MdAFS-CYC1t)	This study
