# Supplementary material for: Sucrose-driven carbon redox rebalancing eliminates the Crabtree effect and boosts energy metabolism in yeast
Source: Nat Commun. 2025 Jun 5;16:5211. doi: 10.1038/s41467-025-60578-8 (PMC12141580; doi:10.1038/s41467-025-60578-8)
Supplement: Supplementary file 6 — Supplementary Data 3 [file 41467_2025_60578_MOESM6_ESM.xlsx]

## Sheet: Sheet1
Genes	Primer name	Primer 5’-3’
SUC2Δ	pRS426-Cas9-SUC2 SgRNA-F	AGATCCTAGAGCGTTACCGGGTTTTAGAGCTAGAAATAGCAAGTTAAAATAAGGC
	pRS426-Cas9-SUC2 SgRNA-R	CCGGTAACGCTCTAGGATCTGATCATTTATCTTTCACTGCGGAGAAG
	SUC2-donor-F	TCCCCGCATTTTTATTACTCTGAACAG
	SUC2-donor-R	AGCTTTTCCCTGAGATTTTTTAGCTCCT
IMA1, 2,3 Δ	pCRCT-multi-gene editing-IMA1-F	TGTGGTCTCTGATCACAGTGATTGATGACCAAGTGTTTTAGAGCTAGAAATAGCAAGTTAAAATAAGGC
	pCRCT-multi-gene editing-IMA2-F	TGTGGTCTCTATGGTCTAACCAGTATCCAAGTTTTAGAGCTAGAAATAGCAAGTTAAAATAAGGC
	pCRCT-multi-gene editing-IMA3-F	TGTGGTCTCTGTGTTGTTGGTGTCACTGAGGTTTTAGAGCTAGAAATAGCAAGTTAAAATAAGGC
	pCRCT-multi-gene editing-IMA1-R	TGTGGTCTCTCCATTGCGCAAGCCCGGAATCGAA
	pCRCT-multi-gene editing-IMA2-R	TGTGGTCTCTACACTGCGCAAGCCCGGAATCGAA
	pCRCT-multi-gene editing-IMA3-R	TGTGGTCTCTAAAATAAATTGGCCATAGAAAAATTCTGTTATCCACTAG
	IMA1-donor-F	ACGGCCACCATCTCATTCTTTACT
	IMA1-donor-R	AATTACACCCTAATACAAAAAGAAAACTAAGTTTCAC
	IMA2-donor-F	TATATTTTGCTGGCTAGATTTTAAATGGCCA
	IMA2-donor-R	GCACGGAGAAATGATTATGTAATTTTCGCG
	IMA3-donor-F	GTTTAACATTTCGTGCCCTTTAAATATTTTTCATG
	IMA3-donor-R	AAGCACTTATAACTCGCACGGAG
IMA4, 5Δ	pCRCT-multi-gene editing-IMA4-F	TGTGGTCTCTGATCCAACTCGGTTTTGAACTTCTGTTTTAGAGCTAGAAATAGCAAGTTAAAATAAGGC
	pCRCT-multi-gene editing-IMA5-F	TGTGGTCTCTACGTAGCCAATAGCCCACTGGTTTTAGAGCTAGAAATAGCAAGTTAAAATAAGGC
	pCRCT-multi-gene editing-IMA5-2-F	TGTGGTCTCTGATGGCTTTCGTATTGACGTGTTTTAGAGCTAGAAATAGCAAGTTAAAATAAGGC
	pCRCT-multi-gene editing-IMA4-R	TGTGGTCTCTACGTTGCGCAAGCCCGGAATCGAA
	pCRCT-multi-gene editing-IMA5-R	TGTGGTCTCTACGTTGCGCAAGCCCGGAATCGAA
	IMA4-donor-F	GTTTAACATTTCGTGCCCTTTAAATATTTTTCAT
	IMA4-donor-R	AAAGCACTTATAACTCGCACGGAG
	IMA5-donor-F	TCAATTTCGTCAAGATTTTTTTTACTAGTACAATCCA
	IMA5-donor-R	AAATTACACATTTCAAGAACTTTCTCCGGC
MPH2, 3Δ	pCRCT-multi-gene editing-MPH2-F	TGTGGTCTCTGATCAGGGGGGTTTTGACAACAAAGTTTTAGAGCTAGAAATAGCAAGTTAAAATAAGGC
	pCRCT-multi-gene editing-MPH3-F	TGTGGTCTCTATGAGAGACGTCTTTAGGGGGTTTTAGAGCTAGAAATAGCAAGTTAAAATAAGGC
	pCRCT-multi-gene editing-MPH3-2-F	TGTGGTCTCTGGGGGGGTTTTGACAACAAAGTTTTAGAGCTAGAAATAGCAAGTTAAAATAAGGC
	pCRCT-multi-gene editing-MPH2-R	TGTGGTCTCTTCATTGCGCAAGCCCGGAATCGAA
	pCRCT-multi-gene editing-MPH3-R	TGTGGTCTCTCCCCTGCGCAAGCCCGGAATCGAA
	MPH2-donor-F	GCAGCGTGTTGGTATTTTACCGA
	MPH2-donor-R	TTGATTAAGAACAATATAATAACCGCTCTGGTAGC
	MPH3-donor-F	CCGCTCTGGTAGCTACTGTAC
	MPH3-donor-R	GCAGCGTGTTGGTATTTTACCGA
MAL12, 31, 32Δ	pCRCT-multi-gene editing-MAL12-F	TGTGGTCTCTGATCGCCCACATATGGTACCAATGGTTTTAGAGCTAGAAATAGCAAGTTAAAATAAGGC
	pCRCT-multi-gene editing-MAL31-32-F	TGTGGTCTCTGTCCTCGTTGGTACCGTATGGTTTTAGAGCTAGAAATAGCAAGTTAAAATAAGGC
	pCRCT-multi-gene editing-MAL31-32-2-F	TGTGGTCTCTTAGCTCAAAACAGTCCTCGTGTTTTAGAGCTAGAAATAGCAAGTTAAAATAAGGC
	pCRCT-multi-gene editing-MAL12-R	TGTGGTCTCTGGACTGCGCAAGCCCGGAATCGAA
	pCRCT-multi-gene editing-MAL31-32-R	TGTGGTCTCTGGACTGCGCAAGCCCGGAATCGAA
	MAL12-donor-F	AAACCTTAAAGCTCCTTTCGCTGC
	MAL12-donor-R	CATATAGGATCGAACTATCACGAAATCAATTAC
	MAL31-32-donor-F	CCCCTGAGTAGCTTCACTGC
	MAL31-32-donor-R	CATATAGGATCGAACCATCACGAAATCAATTAC
X-3::(PGK1p-LmSP-Ter22)	pRS426-Cas9-X3 SgRNA-F	GACACATTAGTCTCGTATGTGTTTTAGAGCTAGAAATAGCAAGTTAAAATAAGGC
	pRS426-Cas9-X3 SgRNA-R	ACATACGAGACTAATGTGTCGATCATTTATCTTTCACTGCGGAGAAG
	X3-LmSP-F	AAAGGAACTTTCACCCTACAGCACC
	X3-LmSP-R	ACAGTTATATAGTTATATACACATAGACATACATATGTTCGC
MAL11Δ	pRS426-Cas9-MAL11 SgRNA-F	GTATTGTCCATCTACCAACAGTTTTAGAGCTAGAAATAGCAAGTTAAAATAAGGC
	pRS426-Cas9-MAL11 SgRNA-R	TGTTGGTAGATGGACAATACGATCATTTATCTTTCACTGCGGAGAAG
	MAL11-donor-F	TTGTGTGGGGTCCGCGAAAATTTC
	MAL11-donor-R	AAGCGATTGTGAAACTATGTGATATGTTTTG
X-3::(TDH1p-PvSUF-ADH1t)+(PGK1p-LmSP-Ter22)	pRS426-Cas9-X3 SgRNA-F	GACACATTAGTCTCGTATGTGTTTTAGAGCTAGAAATAGCAAGTTAAAATAAGGC
	pRS426-Cas9-X3 SgRNA-R	ACATACGAGACTAATGTGTCGATCATTTATCTTTCACTGCGGAGAAG
	X3-PvSUF-LmSP-F	AAAGGAACTTTCACCCTACAGCACC
	X3-PvSUF-LmSP-R	ACAGTTATATAGTTATATACACATAGACATACATATGTTCGC
pRS424-TDH1p-PGM1/PGM2/HXK1/HXK2/LmSP/PvSUF/MAL11-ADH1t	pRS424-F	CAGCTTTTGTTCCCTTTAGTGAGGG
	pRS424-R	CGCGCGCTCACTGGCCGTCG
	ADH1t-F	TAAAACGACGGCCAGTGAGCGCGCGGCTATTACGCCAGCTGAATTGGAG
	TDH1p-R	CCCTCACTAAAGGGAACAAAAGCTGGAAACCACACCGTGGGGCCT
X-3::(TDH1p-PvSUF***-ADH1t)+(PGK1p-LmSP-Ter22)	SUFX-F	ATGGAAGCTCCATCTCCAACTAAG
	SUF1-F	GCACAAATTTTTTCCTTTTACCCAAAC
	SUF1-R	GTTTGGGTAAAAGGAAAAAATTTGTGC
	SUF2-F	CCATCTTTTTTCTTTCAACTATTCGGTGC
	SUF2-R	GCACCGAATAGTTGAAAGAAAAAAGATGG
	SUF3-F	GAGTTTGTTCATTGGGTCTTATGATTAACGC
	SUF3-R	GCGTTAATCATAAGACCCAATGAACAAACTC
	SUFX-R	TTAGTGGAAACCACCAGCAACC
X-3::(TDH1p-PvSUF***-ADH1t)+(PGK1p-LmSP-Ter22)+(SED1p-MAL11-Ter22)	pRS426-Cas9-X3 SgRNA-F	GACACATTAGTCTCGTATGTGTTTTAGAGCTAGAAATAGCAAGTTAAAATAAGGC
	pRS426-Cas9-X3 SgRNA-R	ACATACGAGACTAATGTGTCGATCATTTATCTTTCACTGCGGAGAAG
	X3-MAL11-F	AAAGGAACTTTCACCCTACAGCACC
	Ter22-MAL11-R	ATAGGTTGGCTTCCATGTTGGCTAT
	MAL11-F	ATAGCCAACATGGAAGCCAACCTATTTAACATTTATCAGCTGCATTTAATTCTCGCTG
	X3-MAL11-R	CCTTCTAATAATTTGTCATTTGACTGACGAATCG
OCA5Δ	pRS426-Cas9-OCA5 SgRNA-F	CTTCAGCAGAAATTTCACGAGTTTTAGAGCTAGAAATAGCAAGTTAAAATAAGGC
	pRS426-Cas9-OCA5 SgRNA-R	TCGTGAAATTTCTGCTGAAGGATCATTTATCTTTCACTGCGGAGAAG
	OCA5-donor-F	GGCGCAATATGCAGGTACCG
	OCA5-donor-R	TATCTCGATAGTTGGAAGATTTAGTACCATAAGTAGC
PGI1Δ	pRS426-Cas9-PGI1 SgRNA-F	TACCTGAGAAGACCTTGTGTGTTTTAGAGCTAGAAATAGCAAGTTAAAATAAGGC
	pRS426-Cas9-PGI1 SgRNA-R	ACACAAGGTCTTCTCAGGTAGATCATTTATCTTTCACTGCGGAGAAG
	PGI1-donor-F	GTTGAACTATGTTGTGCCAGCG
	PGI1-donor-R	GCACGTTAAGGACGGCCACTTTG
XII-5::(TEF1p-x-TPS1t)	pRS426-Cas9-XII5 SgRNA-F	TTGTCACAGTGTCACATCAGGTTTTAGAGCTAGAAATAGCAAGTTAAAATAAGGC
	pRS426-Cas9-XII5 SgRNA-R	CTGATGTGACACTGTGACAAGATCATTTATCTTTCACTGCGGAGAAG
	XII5-x-donor-F	GTTTTATTTTTTACTTATATTGCTGGTAGGG
	XII5-x-donor-R	CTTTTTATATGTTTTTACTTCTGTATATCGTGAAGTAGTAAG
ATO3Δ	pRS426-Cas9-ATO3 SgRNA-F	GTGTACATTGAAGAGCACGTGTTTTAGAGCTAGAAATAGCAAGTTAAAATAAGGC
	pRS426-Cas9-ATO3 SgRNA-R	ACGTGCTCTTCAATGTACACGATCATTTATCTTTCACTGCGGAGAAG
	ATO3-donor-F	ACCGCCGGCTACAAACATAAC
	ATO3-donor-R	AGTTTCTGTGCACATTTACCAAAAATATTTCTTC
CSM4Δ	pRS426-Cas9-CSM4 SgRNA-F	GGCACAAGAGACACATGACAGTTTTAGAGCTAGAAATAGCAAGTTAAAATAAGGC
	pRS426-Cas9-CSM4 SgRNA-R	TGTCATGTGTCTCTTGTGCCGATCATTTATCTTTCACTGCGGAGAAG
	CSM4-donor-F	TAAAGGTAAGCTGGTCGATATGTTCC
	CSM4-donor-R	GATTATACGTAAAAGAGGCCCTATTTATTCTCC
PHO89Δ	pRS426-Cas9-PHO89 SgRNA-F	TAGTAAGCATTAAAACAGCGGTTTTAGAGCTAGAAATAGCAAGTTAAAATAAGGC
	pRS426-Cas9-PHO89 SgRNA-R	CGCTGTTTTAATGCTTACTAGATCATTTATCTTTCACTGCGGAGAAG
	PHO89-donor-F	AGACCTTTTTTTTCTTTTTCTGCTTTTTC
	PHO89-donor-R	GATAACTGTAAGTCAAAAGGCCATGTTTAG
SDD1Δ	pRS426-Cas9-SDD1 SgRNA-F	AACGACGAAAAAAATTGAAGGTTTTAGAGCTAGAAATAGCAAGTTAAAATAAGGC
	pRS426-Cas9-SDD1 SgRNA-R	CTTCAATTTTTTTCGTCGTTGATCATTTATCTTTCACTGCGGAGAAG
	SDD1-donor-F	ATTGAGTAGTAAAACTGAAGGCTCAAGAG
	SDD1-donor-R	TGATACGTTAGCTTTGAGAACTTTGAAGTG
RGI2Δ	pRS426-Cas9-RGI2 SgRNA-F	GAAGTTGTATGTAAACACGAGTTTTAGAGCTAGAAATAGCAAGTTAAAATAAGGC
	pRS426-Cas9-RGI2 SgRNA-R	TCGTGTTTACATACAACTTCGATCATTTATCTTTCACTGCGGAGAAG
	RGI2-donor-F	CCCAACAGATTTCAAGTCTGTCGC
	RGI2-donor-R	GCTCCAGGTCTGGATACGGTTC
GCY1Δ	pRS426-Cas9-GCY1 SgRNA-F	TCGGTAGCCATCTTTCAAAGGTTTTAGAGCTAGAAATAGCAAGTTAAAATAAGGC
	pRS426-Cas9-GCY1 SgRNA-R	CTTTGAAAGATGGCTACCGAGATCATTTATCTTTCACTGCGGAGAAG
	GCY1-donor-F	TGTCTTACATATTGCAATGGATATGCTTG
	GCY1-donor-R	ATTGGTGAAATTGTTCAAGGCTTCG
SPL2Δ	pRS426-Cas9-SPL2 SgRNA-F	ATTGGACAGATGTCTCCACGGTTTTAGAGCTAGAAATAGCAAGTTAAAATAAGGC
	pRS426-Cas9-SPL2 SgRNA-R	CGTGGAGACATCTGTCCAATGATCATTTATCTTTCACTGCGGAGAAG
	SPL2-donor-F	ATGTTTCCTACCCCAATGATGGTTC
	SPL2-donor-R	AGTTGGCGGCGGTCGTGGCG
ATO2Δ	pRS426-Cas9-ATO2 SgRNA-F	TGAAGGCTACTATCACACCAGTTTTAGAGCTAGAAATAGCAAGTTAAAATAAGGC
	pRS426-Cas9-ATO2 SgRNA-R	TGGTGTGATAGTAGCCTTCAGATCATTTATCTTTCACTGCGGAGAAG
	ATO2-donor-F	ATGGACAATTTGAAGTTCTTGACTACCC
	ATO2-donor-R	CACCAATTTAGCTTCATGGCAAGG
FRE7Δ	pRS426-Cas9-FRE7 SgRNA-F	CCGAGTGCAAAGTATCCCGGGTTTTAGAGCTAGAAATAGCAAGTTAAAATAAGGC
	pRS426-Cas9-FRE7 SgRNA-R	CCGGGATACTTTGCACTCGGGATCATTTATCTTTCACTGCGGAGAAG
	FRE7-donor-F	AAGAGCATACGCCTGTATTTGGATG
	FRE7-donor-R	GTGTGAATATGGTGTATGTATTATACTGGATATGTTCTG
POX1Δ	pRS426-Cas9-POX1 SgRNA-F	CTGGGTGGTTCAGTGCACATGTTTTAGAGCTAGAAATAGCAAGTTAAAATAAGGC
	pRS426-Cas9-POX1 SgRNA-R	ATGTGCACTGAACCACCCAGGATCATTTATCTTTCACTGCGGAGAAG
	POX1-donor-F	CTTTTCTTAATTCTCTTTGTATTTATTCCTAGCGACG
	POX1-donor-R	GATTGTTACCATAGCAACTCATGTCAC
X-2::(TDH3p-NDE1-ADH1t)+(TEF1p-NDE2-PGK1t)+(SED1p-TH-TPS1t)	pRS426-Cas9-X2 SgRNA-F	GCTCTCGAAGTGGTCACGTGGTTTTAGAGCTAGAAATAGCAAGTTAAAATAAGGC
	pRS426-Cas9-X2 SgRNA-R	CACGTGACCACTTCGAGAGCGATCATTTATCTTTCACTGCGGAGAAG
	X2-NDE1-NDE2-TH-donor-F	TATGTGTTAGAGAGAGACGAGTTAAGTATG
	X2-NDE1-NDE2-TH-donor-R	ATTCTCGCCAAGGCATTACCATC
IDH2p::(promoter)	pRS426-Cas9-IDH2p SgRNA-F	TAGGAACTGACCAACCAGAGGTTTTAGAGCTAGAAATAGCAAGTTAAAATAAGGC
	pRS426-Cas9-IDH2p SgRNA-R	CTCTGGTTGGTCAGTTCCTAGATCATTTATCTTTCACTGCGGAGAAG
	IDH2p-Promoter-donor-F	CTGTCATCGAATTCCTCATACTACACG
	IDH2p-Promoter-donor-R	CCAGGGCAAACTATGTGTTCGATAC
XI-3::(TDH3p-PK-ADH1t)+(TEF1p-PTA-PGK1t)	pRS426-Cas9-XI3 SgRNA-F	GTGGAACAGAAAAGAAATCGGTTTTAGAGCTAGAAATAGCAAGTTAAAATAAGGC
	pRS426-Cas9-XI3 SgRNA-R	CGATTTCTTTTCTGTTCCACGATCATTTATCTTTCACTGCGGAGAAG
	XI3-PK-PTA-donor-F	TTTTTTGCTTTTCCCGTTATGAGAAATGTTTTTTTTAG
	XI3-PK-PTA-donor-R	ATTTCTGTTATTACTGTTATTAGTTTGGCGTTTTGC
ADH1Δ	pRS426-Cas9-ADH1 SgRNA-F	TGGCATACCGACCAAAACGGGTTTTAGAGCTAGAAATAGCAAGTTAAAATAAGGC
	pRS426-Cas9-ADH1 SgRNA-R	CCGTTTTGGTCGGTATGCCAGATCATTTATCTTTCACTGCGGAGAAG
	ADH1-donor-F	ACTGTAGCCCTAGACTTGATAGCC
	ADH1-donor-R	CGTAAAAAAAGCATGCACGTATACACTTG
ADH3Δ	pRS426-Cas9-ADH3 SgRNA-F	GAATACCTCTGATTTAACGTGTTTTAGAGCTAGAAATAGCAAGTTAAAATAAGGC
	pRS426-Cas9-ADH3 SgRNA-R	ACGTTAAATCAGAGGTATTCGATCATTTATCTTTCACTGCGGAGAAG
	ADH3-donor-F	TCTTATCATTCCACGCACATTATTTTCCTAC
	ADH3-donor-R	ATGAGGAAGAAATCCAAATCCTAATGACC
GPP1Δ	pRS426-Cas9-GPP1 SgRNA-F	ACCGTCAACATCGAATAGAGGTTTTAGAGCTAGAAATAGCAAGTTAAAATAAGGC
	pRS426-Cas9-GPP1 SgRNA-R	CTCTATTCGATGTTGACGGTGATCATTTATCTTTCACTGCGGAGAAG
	GPP1-donor-F	GGAAATCCGTATCATTTTCTCGCATAC
	GPP1-donor-R	TTACGGTGGTTCCAGATGTGC
GPP2Δ	pRS426-Cas9-GPP2 SgRNA-F	TGCACAGCTTAACTGCACCTGTTTTAGAGCTAGAAATAGCAAGTTAAAATAAGGC
	pRS426-Cas9-GPP2 SgRNA-R	AGGTGCAGTTAAGCTGTGCAGATCATTTATCTTTCACTGCGGAGAAG
	GPP2-donor-F	TCTCAAGTATTTTGGCACCTCGCC
	GPP2-donor-R	TTCTCTGGAATCTTCCCCACTGTTATC
XII-1::(TEF1p-x-CYC1t)	pRS426-Cas9-XII1 SgRNA-F	GGTATGTGCAGTTGATTCACGTTTTAGAGCTAGAAATAGCAAGTTAAAATAAGGC
	pRS426-Cas9-XII1 SgRNA-R	GTGAATCAACTGCACATACCGATCATTTATCTTTCACTGCGGAGAAG
	XII1-x-donor-F	GTTGAGCTCTGTCCTTCATGGAC
	XII1-x-donor-R	TGATGACTGTTTCTCAATCTTTATGTTATCTTC
XII-1::(PGK1p-CaMCR-N-FBA1t)+(TEF1p-CaMCR-C***-CYC1t)	pRS426-Cas9-XII1 SgRNA-F	GGTATGTGCAGTTGATTCACGTTTTAGAGCTAGAAATAGCAAGTTAAAATAAGGC
	pRS426-Cas9-XII1 SgRNA-R	GTGAATCAACTGCACATACCGATCATTTATCTTTCACTGCGGAGAAG
	XII1-x-donor-F	GTTGAGCTCTGTCCTTCATGGAC
	XII1-x-donor-R	TGATGACTGTTTCTCAATCTTTATGTTATCTTC
	MCRC-F	ATGAGTGCCACTACAGGTGC
	MCR1-R	AATGTCTCACCTGATACAACTCTATCTGCTAAG
	MCR1-F	GTTGTATCAGGTGAGACATTCCATCCAAG
	MCR2-R	CAATCTTGCACCATCAGATAAAGCAATCCATC
	MCR2-F	TGGATTGCTTTATCTGATGGTGCAAGATTG
	MCR-R	TTAAACTGTAATAGCTCTACCTCTATGGATTCTAC
XI-2::(GAL7p-FjTAL-DIT1t)	pRS426-Cas9-XI2 SgRNA-F	GGTCCCTAAGGATATCTCGGGTTTTAGAGCTAGAAATAGCAAGTTAAAATAAGGC
	pRS426-Cas9-XI2 SgRNA-R	CCGAGATATCCTTAGGGACCGATCATTTATCTTTCACTGCGGAGAAG
	XI2-FjTAL-donor-F	TAACTCTTCGTATGAGGATTTTCGATGGAG
	XI2-FjTAL-donor-R	ATGGTTGAAAAGGTTACAGAGGATCCT
