# Supplementary material for: Sucrose-driven carbon redox rebalancing eliminates the Crabtree effect and boosts energy metabolism in yeast
Source: Nat Commun. 2025 Jun 5;16:5211. doi: 10.1038/s41467-025-60578-8 (PMC12141580; doi:10.1038/s41467-025-60578-8)
Supplement: Supplementary file 7 — Supplementary Data 4 [file 41467_2025_60578_MOESM7_ESM.xlsx]

## Sheet: Sheet1
Genes	Codon optimized genes in this study	Source
PvSUF	ATGGAAGCTCCATCTCCAACTAAGCCAATTGATCCAACTAAGCCTTCTATCACTACCTTGTCCGTTGAAGGTTCCCAAGGTGAACCATCCCCATTGCGTAAGATGTTCGCTGTCGCATCTATTGCAGCTGGTATCCAATTCGGTTGGGCTTTGCAATTGTCCTTGTTGACCCCATACGTTCAATTGCTAGGTGTTCCTCACGCTGCTGCTTCCTTCATTTGGCTGTGTGGTCCAATTTCCGGTTTGGTTGTTCAACCTATTGTAGGTTACTATTCTGATAGATCTACTTCTAGATACGGTAGACGTCGTCCTTTCATCCTAGGTGGTGCTGTTGCTGTTGCTATTGCCGTTTTCTTGATTGGTTACGCCGCCGATATTGGTTACTCTGCTGGTGACGAT…	Phaseolus vulgaris
LmSP	ATGGAAATCCAAAATAAGGCTATGTTGATTACTTACGCTGATTCATTGGGTAAAAACTTAAAGGATGTCCACCAAGTTTTGAAGGAAGATATTGGTGACGCTATTGGTGGTGTTCACTTATTGCCATTTTTCCCATCTACTGGCGATAGAGGTTTTGCTCCAGCTGATTATACTAGAGTTGATGCTGCCTTCGGTGACTGGGCTGATGTCGAAGCTTTAGGTGAAGAATACTACTTGATGTTCGATTTTATGATTAATCACATTTCTAGAGAATCCGTTATGTATCAAGATTTTAAGAAGAACCATGATGATAGTAAATATAAGGATTTCTTTATTAGATGGGAAAAATTCTGGGCTAAGGCTGGTGAAAATAGACCAACTCAAGCTGATGTTGATTTG…	Leuconostoc mesenteroides
AcTH	ATGGCAGTATATAACTACGACGTGGTCGTCATCGGAACGGGACCTGCGGGGGAAGGGGCGGCCATGAATGCCGTTAAGGCTGGAAGGAAAGTCGCCGTTGTTGATGACAGGCCGCAGGTGGGAGGTAACTGCACACATCTGGGTACAATACCGAGCAAGGCCCTAAGACATTCTGTTCGTCAGATAATGCAATACAATAATAACCCACTATTTAGACAGATCGGAGAGCCAAGATGGTTCAGCTTCGCGGATGTCCTTAAGTCCGCAGAACAGGTAATCGCCAAACAAGTATCATCTAGAACGGGGTACTACGCTCGTAATCGTATTGACACGTTCTTCGGAACTGCCTCATTTTGTGATGAACACACAATTGAGGTAGTCCATCTTAATGGGATGGTT…	Azotobacter chroococcum
LmPK	ATGGCTGATTTTGATAGTAAAGAATATCTAGAATTAGTTGATAAATGGTGGAGAGCTACTAATTACTTATCTGCTGGTATGATCTTTTTGAAATCTAATCCATTGTTTTCTGTTACTAATACTCCAATTAAGGCTGAAGATGTTAAAGTTAAACCAATTGGTCATTGGGGTACTATTTCTGGACAAACATTTTTATATGCTCACGCTAATAGATTAATTAACAAATATGGTTTAAATATGTTTTATGTAGGTGGTCCAGGTCACGGTGGTCAAGTAATGGTTACTAACGCATACTTAGATGGCGCATATACTGAAGATTATCCTGAAATTACTCAAGATATTGAAGGTATGTCTCATTTGTTTAAACGTTTTTCATTTCCAGGAGGTATTGGTTCACAT…	Leuconostoc mesenteroides
CkPTA	ATGAAGTTGATGGAAAATATTTTCGGCTTGGCTAAGGCCGACAAGAAGAAGATTGTTTTGGCCGAAGGTGAAGAAGAAAGAAACATCAGGGCCTCAGAAGAAATTATCAGAGATGGTATTGCCGATATTATCTTGGTCGGTTCCGAATCAGTTATCAAGGAAAATGCTGCAAAGTTCGGCGTCAACTTGGCCGGTGTCGAGATCGTCGACCCAGAAACTTCTTCTAAAACGGCTGGGTACGCTAATGCTTTCTATGAAATTAGAAAAAACAAAGGTGTAACTTTAGAAAAAGCTGATAAAATTGTTAGAGATCCAATATATTTTGCAACTATGATGGTAAAATTAGGAGATGCTGATGGTTTAGTTTCTGGTGCTATTCATACTACTGGAGATTTGTTG…	Clostridium kluyveri
LlLDH	ATGGCTGATAAACAAAGAAAGAAGGTTATTTTAGTTGGCGATGGTGCTGTTGGTTCATCTTATGCTTTTGCTTTAGTTAATCAAGGTATAGCTCAAGAATTGGGTATTGTTGATTTGTTTAAAGAAAAAACACAAGGAGATGCTGAAGATTTGTCCCATGCTTTAGCATTCACTTCTCCAAAAAAGATATATAGTGCTGATTATTCTGATGCTTCTGATGCTGATTTGGTTGTTTTGACATCAGGTGCTCCACAAAAACCAGGTGAAACTAGATTGGATTTGGTTGAAAAGAATTTGAGAATTACAAAAGATGTTGTTACTAAAATTGTTGCTTCAGGTTTTAAAGGTATATTTTTGGTCGCTGCTAATCCAGTTGATATTTTAACTTATGCTACATGG…	Lactococcus lactis
CaMCR-N	ATGAGTGGTACTGGTAGATTGGCCGGTAAAATTGCATTAATTACAGGTGGTGCTGGTAATATTGGTTCGGAATTGACTAGAAGGTTTTTAGCTGAAGGGGCTACAGTTATAATTTCCGGTAGAAATAGAGCTAAATTGACAGCTCTGGCTGAAAGAATGCAAGCTGAAGCTGGTGTTCCAGCTAAAAGAATTGATTTGGAGGTTATGGATGGTTCTGATCCGGTTGCCGTTAGAGCTGGAATTGAAGCTATTGTCGCTAGACATGGTCAAATCGATATTCTAGTGAATAACGCCGGTTCTGCTGGTGCACAAAGAAGATTAGCTGAAATCCCATTAACCGAAGCTGAATTGGGTCCAGGTGCTGAAGAAACTTTGCATGCTTCAATAGCTAATTTGCTA…	Chloroflexus aurantiacus
CaMCR-C N941V K1107W S1115R	ATGAGTGCCACTACAGGTGCAAGATCAGCCTCAGTTGGTTGGGCTGAATCATTAATTGGTTTGCATCTAGGTAAAGTCGCATTAATTACAGGTGGTTCTGCCGGAATAGGTGGTCAAATCGGTAGATTGTTGGCTTTATCTGGTGCTCGTGTGATGTTAGCCGCTAGAGATAGACATAAGTTAGAACAAATGCAGGCAATGATTCAGTCCGAGTTAGCAGAAGTGGGTTACACTGACGTTGAAGATAGAGTCCATATTGCTCCAGGTTGTGACGTTAGCAGTGAAGCACAATTAGCTGACTTAGTTGAAAGAACATTAAGTGCATTCGGTACTGTAGATTATTTGATAAATAATGCCGGTATTGCTGGTGTTGAAGAAATGGTAATTGACATGCCAGTT…	Chloroflexus aurantiacus
FjTAL	ATGAACACCATTAATGAATACTTGAGTTTAGAAGAATTCGAAGCAATAATCTTCGGTAACCAAAAAGTAACTATCTCTGATGTTGTCGTAAACAGAGTTAACGAAAGTTTTAACTTCTTAAAGGAATTTTCTGGTAATAAGGTTATATATGGTGTAAACACTGGTTTCGGTCCAATGGCTCAATACAGAATCAAGGAATCTGATCAAATCCAATTGCAATACAATTTGATAAGAAGTCATTCTTCAGGTACTGGTAAACCATTATCTCCTGTTTGTGCTAAGGCTGCAATCTTGGCAAGATTGAACACATTGTCTTTAGGCAACTCAGGTGTTCACCCATCTGTTATTAATTTGATGTCTGAATTGATAAACAAAGACATCACTCCTTTGATATTCGAA…	Flavobacterium johnsoniae
MdAFS	ATGGAATTTAGAGTTCACTTGCAAGCTGATAATGAACAAAAAATTTTCCAAAATCAAATGAAACCTGAACCTGAGGCTTCTTATTTGATTAATCAAAGAAGGTCTGCTAATTATAAACCTAACATTTGGAAAAATGATTTCTTAGACCATTCTTTGATTTCTAAATATGATGGTGATGAGTATAGAAAGTTGTCAGAGAAATTAATTGAAGAAGTTAAAATTTATATTTCTGCTGAAACTATGGATTTGGTTGCTAAATTGGAATTGATTGATTCTGTTAGAAAATTGGGTTTGGCTAATTTGTTTGAAAAAGAAATTAAGGAGGCTTTGGATTCTATTGCTGCTATTGAATCTGATAATTTGGGTACTAGAGATGATTTGTATGGTACTGCATTGCAC…	Malus domestica
