# Supplementary material for: Sucrose-driven carbon redox rebalancing eliminates the Crabtree effect and boosts energy metabolism in yeast
Source: Nat Commun. 2025 Jun 5;16:5211. doi: 10.1038/s41467-025-60578-8 (PMC12141580; doi:10.1038/s41467-025-60578-8)
Supplement: Supplementary file 8 — Supplementary Data 5 [file 41467_2025_60578_MOESM8_ESM.xlsx]

## Sheet: Sheet1
Plasmids	Description	Resource
pRS424	pRS424-TRP1; Used for gene expression	Our lab
pCRCT-416d	pCRCT-gRNA-URA3; Used for amplification of gRNA backbones ( multi-gene editing plasmid )	Our lab
pCRCT-720a	pCRCT-Cas9-URA3; Used for amplification of Cas9 protein ( multi-gene editing plasmid )	Our lab
pRS426-Cas9	pRS426-Cas9-gRNA-URA3; Used for the construction of single gene editing plasmids	Our lab
pRS426-Cas9-SUC2	pRS426-Cas9-SUC2 gRNA	This study
pCRCT-Cas9-IMA1/2/3	pCRCT-Cas9-IMA1-IMA2-IMA3 gRNA	This study
pCRCT-Cas9-IMA4/5	pCRCT-Cas9-IMA4-IMA5-IMA5 gRNA	This study
pCRCT-Cas9-MPH2/3	pCRCT-Cas9-MPH2-MPH3-MPH3 gRNA	This study
pCRCT-Cas9-MAL12/32	pCRCT-Cas9-MAL12-MAL32-MAL32 gRNA	This study
pRS426-Cas9-X-3	pRS426-Cas9-X-3 gRNA	This study
pRS426-Cas9-MAL11	pRS426-Cas9-MAL11 gRNA	This study
pRS424-PGM1	pRS424-TDH1p-PGM1-ADH1t	This study
pRS424-PGM2	pRS424-TDH1p-PGM2-ADH1t	This study
pRS424-HXK1	pRS424-TDH1p-HXK1-ADH1t	This study
pRS424-HXK2	pRS424-TDH1p-HXK2-ADH1t	This study
pRS424-LmSP	pRS424-TDH1p-LmSP-ADH1t	This study
pRS424-PvSUF	pRS424-TDH1p-PvSUF-ADH1t	This study
pRS424-MAL11	pRS424-TDH1p-MAL11-ADH1t	This study
pRS426-Cas9-OCA5	pRS426-Cas9-OCA5 gRNA	This study
pRS426-Cas9-PGI1	pRS426-Cas9-PGI1 gRNA	This study
pRS426-Cas9-XII-5	pRS426-Cas9-XII-5 gRNA	This study
pRS426-Cas9-ATO3	pRS426-Cas9-ATO3 gRNA	This study
pRS426-Cas9-CSM4	pRS426-Cas9-CSM4 gRNA	This study
pRS426-Cas9-PHO89	pRS426-Cas9-PHO89 gRNA	This study
pRS426-Cas9-SDD1	pRS426-Cas9-SDD1 gRNA	This study
pRS426-Cas9-RGI2	pRS426-Cas9-RGI2 gRNA	This study
pRS426-Cas9-GCY1	pRS426-Cas9-GCY1 gRNA	This study
pRS426-Cas9-SPL2	pRS426-Cas9-SPL2 gRNA	This study
pRS426-Cas9-ATO2	pRS426-Cas9-ATO2 gRNA	This study
pRS426-Cas9-FRE7	pRS426-Cas9-FRE7 gRNA	This study
pRS426-Cas9-POX1	pRS426-Cas9-POX1 gRNA	This study
pRS426-Cas9-X-2	pRS426-Cas9-X-2 gRNA	This study
pRS426-Cas9-XI-3	pRS426-Cas9-XI-3 gRNA	This study
pRS426-Cas9-ADH1	pRS426-Cas9-ADH1 gRNA	This study
pRS426-Cas9-ADH3	pRS426-Cas9-ADH3 gRNA	This study
pRS426-Cas9-GPP1	pRS426-Cas9-GPP1 gRNA	This study
pRS426-Cas9-GPP2	pRS426-Cas9-GPP2 gRNA	This study
pRS426-Cas9-XII-1	pRS426-Cas9-XII-1 gRNA	This study
pRS426-Cas9-XI-2	pRS426-Cas9-XI-2 gRNA	This study
