# Supplementary material for: Sucrose-driven carbon redox rebalancing eliminates the Crabtree effect and boosts energy metabolism in yeast
Source: Nat Commun. 2025 Jun 5;16:5211. doi: 10.1038/s41467-025-60578-8 (PMC12141580; doi:10.1038/s41467-025-60578-8)
Supplement: Supplementary file 11 — Source Data [file 41467_2025_60578_MOESM11_ESM.xlsx]

## Sheet: Figure 1c
	ZQS01				ZQS02				ZQS03
Time (h)	repeat 1	repeat 2	repeat 3		repeat 1	repeat 2	repeat 3		repeat 1	repeat 2	repeat 3
0	0.02	0.02	0.02		0.02	0.02	0.02		0.02	0.02	0.02
10	0.267	0.261	0.234		0.216	0.232	0.213		0.137	0.138	0.14
14	0.43	0.428	0.403		0.309	0.41	0.444		0.275	0.258	0.256
18	1.05	0.98	0.99		0.96	1.1	1.07		0.301	0.295	0.305
20	1.3	1.295	1.311		1.299	1.122	1.31		0.311	0.302	0.333
23	1.965	1.915	1.915		1.775	2	2.03		0.339	0.292	0.306
25	2.065	2.17	2.235		1.995	2.15	2.14		0.296	0.286	0.289
28	2.69	2.66	2.68		2.51	2.5	2.49		0.297	0.328	0.342
33	3.2	3.16	3.28		3.33	3.37	3.55		0.324	0.306	0.355
38	3.71	3.72	3.64		3.72	3.68	3.79		0.374	0.339	0.335
42	3.57	3.64	3.53		3.96	3.69	3.72		0.335	0.329	0.314
46	3.94	3.57	3.82		3.78	3.67	3.85		0.329	0.308	0.312
48	3.56	3.74	4		3.85	3.82	3.86		0.372	0.352	0.349
52	3.66	3.73	3.7		3.96	3.86	3.66		0.353	0.345	0.33
56	3.86	3.72	3.57		3.72	3.75	3.84		0.359	0.374	0.328
60	3.79	3.57	3.74		4.04	3.9	3.89		0.309	0.359	0.332
62	3.79	4.02	3.97		4.19	3.79	4.11		0.37	0.366	0.368
70	4.04	3.82	3.89		3.99	4.06	3.78		0.369	0.336	0.357
72	3.88	3.75	4.03		3.92	4.01	4.03		0.371	0.347	0.346

## Sheet: Figure 1d
	C800+Glc					ZQS03				ZQS04				ZQS06
Time (h)	repeat 1	repeat 2	repeat 3		Time (h)	repeat 1	repeat 2	repeat 3		repeat 1	repeat 2	repeat 3		repeat 1	repeat 2	repeat 3
0	0.02	0.02	0.02		0	0.02	0.02	0.02		0.02	0.02	0.02		0.02	0.02	0.02
6	0.125	0.113	0.123		10	0.137	0.138	0.14		0.241	0.22	0.222		0.152	0.14	0.143
9	0.522	0.561	0.655		14	0.275	0.258	0.256		0.448	0.438	0.492		0.258	0.279	0.275
12	1.115	1.155	1.22		18	0.301	0.295	0.305		1.011	0.988	1.122		0.241	0.259	0.31
15	1.545	1.43	1.505		20	0.311	0.302	0.333		1.488	1.495	1.565		0.301	0.299	0.277
18	1.57	1.9	1.9		23	0.339	0.292	0.306		2.07	2.595	2.16		0.31	0.304	0.292
21	2.05	2.25	1.92		25	0.296	0.286	0.289		2.46	2.345	2.27		0.26	0.271	0.311
24	2.13	2.12	2.15		28	0.297	0.328	0.342		2.57	2.81	2.73		0.332	0.326	0.299
27	2.16	2.16	2.05		33	0.324	0.306	0.355		3.13	3.29	3.32		0.378	0.364	0.337
30	2.14	2.19	2.19		38	0.374	0.339	0.335		3.65	3.89	3.76		0.342	0.336	0.335
36	2.27	2.32	2.34		42	0.335	0.329	0.314		3.89	3.73	3.93		0.358	0.341	0.332
39	2.22	2.45	2.41		46	0.329	0.308	0.312		4.03	3.87	3.83		0.327	0.304	0.32
42	2.41	2.71	2.4		48	0.372	0.352	0.349		3.95	3.69	4.09		0.315	0.35	0.332
45	2.4	2.52	2.59		52	0.353	0.345	0.33		4	3.96	3.92		0.37	0.345	0.323
48	2.62	2.68	2.45		56	0.359	0.374	0.328		4.05	3.97	4.07		0.374	0.366	0.374
51	2.77	2.7	2.89		60	0.309	0.359	0.332		4.13	4.03	4.09		0.321	0.325	0.345
57	2.88	2.97	2.86		62	0.37	0.366	0.368		4.14	4.21	3.93		0.343	0.327	0.359
60	3	3.05	3.09		70	0.369	0.336	0.357		4.29	4.13	4.31		0.334	0.327	0.327
63	3.29	3.31	3.28		72	0.371	0.347	0.346		4.24	4.02	4.2		0.351	0.333	0.37
69	3.28	3.48	3.37
72	3.39	3.25	3.35

## Sheet: Figure 1f
	ZQS07				ZQS08				ZQS09				ZQS10				ZQS11				ZQS12				ZQS13					C800+Glc
Time (h)	repeat 1	repeat 2	repeat 3		repeat 1	repeat 2	repeat 3		repeat 1	repeat 2	repeat 3		repeat 1	repeat 2	repeat 3		repeat 1	repeat 2	repeat 3		repeat 1	repeat 2	repeat 3		repeat 1	repeat 2	repeat 3		Time	repeat 1	repeat 2	repeat 3
0	0.02	0.02	0.02		0.02	0.02	0.02		0.02	0.02	0.02		0.02	0.02	0.02		0.02	0.02	0.02		0.02	0.02	0.02		0.02	0.02	0.02		0	0.02	0.02	0.02
10	0.104	0.107	0.108		0.113	0.107	0.112		0.104	0.113	0.109		0.117	0.12	0.125		0.127	0.124	0.126		0.111	0.108	0.123		0.133	0.154	0.123		6	0.125	0.113	0.123
14	0.2	0.207	0.202		0.208	0.205	0.215		0.211	0.205	0.203		0.225	0.262	0.231		0.246	0.228	0.259		0.23	0.228	0.252		0.276	0.243	0.256		9	0.522	0.561	0.655
18	0.344	0.501	0.362		0.42	0.366	0.351		0.5	0.362	0.333		0.399	0.403	0.326		0.301	0.302	0.362		0.312	0.335	0.34		1.14	0.999	1.021		12	1.115	1.155	1.22
20	0.521	0.53	0.444		0.426	0.401	0.432		0.426	0.43	0.555		0.502	0.42	0.49		0.432	0.562	0.422		0.521	0.482	0.593		1.311	1.455	1.52		15	1.545	1.43	1.505
23	0.614	0.635	0.638		0.586	0.591	0.572		0.661	0.66	0.669		0.662	0.773	0.719		0.7	0.723	0.703		0.705	0.696	0.703		1.925	2.05	2.02		18	1.57	1.9	1.9
25	0.628	0.65	0.654		0.648	0.618	0.589		0.649	0.671	0.702		0.728	0.737	0.731		0.747	0.685	0.728		0.729	0.728	0.76		2.095	2.075	2.177		21	2.05	2.25	1.92
28	0.702	0.663	0.691		0.648	0.645	0.592		0.716	0.71	0.727		0.755	0.79	0.798		0.753	0.749	0.71		0.796	0.788	0.747		2.56	2.61	2.65		24	2.13	2.12	2.15
33	0.723	0.695	0.738		0.573	0.645	0.683		0.805	0.808	0.772		0.81	0.825	0.784		0.779	0.787	0.834		0.812	0.808	0.837		3.27	3.167	3.076		27	2.16	2.16	2.05
38	0.815	0.831	0.825		0.682	0.631	0.675		0.761	0.862	0.798		0.825	0.809	0.89		0.874	0.867	0.866		0.883	0.841	0.896		3.741	3.76	3.69		30	2.14	2.19	2.19
42	0.763	0.774	0.778		0.627	0.664	0.703		0.775	0.788	0.816		0.861	0.866	0.848		0.861	0.855	0.867		0.855	0.855	0.853		3.79	3.65	3.79		36	2.27	2.32	2.34
46	0.875	0.881	0.831		0.696	0.731	0.72		0.813	0.818	0.842		0.875	0.915	0.894		0.895	0.88	0.904		0.888	0.875	0.907		3.94	3.74	3.51		39	2.22	2.45	2.41
48	0.708	0.701	0.765		0.642	0.711	0.655		0.8	0.787	0.818		0.856	0.851	0.871		0.867	0.845	0.869		0.824	0.858	0.867		3.74	4.05	4.01		42	2.41	2.71	2.4
52	0.83	0.868	0.823		0.673	1.138	0.682		0.826	0.872	0.849		0.893	0.904	0.887		0.879	0.884	0.888		0.931	0.931	0.917		3.97	4.14	4.07		45	2.4	2.52	2.59
56	0.959	0.903	0.931		0.779	0.755	0.774		0.926	0.948	0.957		0.984	0.983	0.994		1.016	0.969	0.986		1.007	1.011	1.02		3.83	3.76	4.03		48	2.62	2.68	2.45
60	0.861	0.849	0.866		0.633	0.725	0.673		0.768	0.788	0.791		0.872	0.865	0.943		0.933	0.914	0.929		0.887	0.855	0.856		3.99	4.06	3.91		51	2.77	2.7	2.89
62	0.93	0.805	0.786		0.716	0.722	0.78		0.888	0.99	0.916		0.95	0.983	0.93		0.979	0.966	0.973		0.98	0.967	0.978		4.25	4.03	3.88		57	2.88	2.97	2.86
70	0.897	0.843	0.804		0.707	0.699	0.721		0.878	0.933	0.892		0.949	0.963	0.996		0.992	0.978	1.003		0.937	0.926	1.004		3.86	3.98	4.27		60	3	3.05	3.09
72	0.907	0.91	0.888		0.734	0.769	0.728		0.896	0.936	0.941		1.026	0.954	0.98		0.978	0.978	0.987		0.977	0.992	1.013		4.2	3.99	3.81		63	3.29	3.31	3.28
																													69	3.28	3.48	3.37
																													72	3.39	3.25	3.35

## Sheet: Figure 1g
	ZQS04				ZQS15
Time (h)	repeat 1	repeat 2	repeat 3		repeat 1	repeat 2	repeat 3
0	0.02	0.02	0.02		0.02	0.02	0.02
10	0.241	0.22	0.222		0.143	0.144	0.153
14	0.448	0.438	0.492		0.267	0.256	0.271
18	1.011	0.988	1.122		1.04	0.995	1.021
20	1.488	1.495	1.565		1.311	1.455	1.52
23	2.07	2.595	2.16		2	2.15	2.12
25	2.46	2.345	2.27		2.595	2.375	2.47
28	2.57	2.81	2.73		3.06	3.091	3.15
33	3.13	3.29	3.32		3.67	3.57	3.76
38	3.65	3.89	3.76		3.81	3.964	4.09
42	3.89	3.73	3.93		3.89	4.05	4.29
46	4.03	3.87	3.83		3.944	4.24	4.131
48	3.95	3.69	4.09		4.034	4.271	4.141
52	4	3.96	3.92		4.067	4.394	4.07
56	4.05	3.97	4.07		4.23	4.36	4.33
60	4.13	4.03	4.09		4.379	4.26	4.51
62	4.14	4.21	3.93		4.25	4.43	4.28
70	4.29	4.13	4.31		4.16	4.28	4.37
72	4.24	4.02	4.2		4.12	4.49	4.31

## Sheet: Figure 1h
	ATP(μmol/L/OD600)
	repeat 1	repeat 2	repeat 3
ZQS04	0.99408	0.8433	0.80704
ZQS15	1.34527	1.04561	1.10478

## Sheet: Figure 2a
	Ethanol yield (g/g)				NADH/NAD+ Ratio
	repeat 1	repeat 2	repeat 3		repeat 1	repeat 2	repeat 3
ZQS15+Glc	0.4254	0.42131	0.42301		0.12359	0.12935	0.17227
ZQS15+Suc	0.31187	0.31486	0.34153		0.08738	0.06607	0.11295

## Sheet: Figure 2b
	C800+Glc					ZQS15+Glc				ZQS15+Suc
Time (h)	repeat 1	repeat 2	repeat 3		Time (h)	repeat 1	repeat 2	repeat 3		repeat 1	repeat 2	repeat 3
0	0.02	0.02	0.02		0	0.02	0.02	0.02		0.02	0.02	0.02
6	0.125	0.113	0.123		6	0.115	0.132	0.113		0.125	0.14	0.134
9	0.522	0.561	0.655		11	0.455	0.524	0.517		0.321	0.302	0.248
12	1.115	1.155	1.22		12	0.625	0.687	0.679		0.344	0.356	0.323
15	1.545	1.43	1.505		15	1.064	1.09	1.106		0.754	0.796	0.822
18	1.57	1.9	1.9		18	1.48	1.73	1.56		1.255	1.275	1.485
21	2.05	2.25	1.92		21	1.825	1.85	1.82		1.615	1.705	1.635
24	2.13	2.12	2.15		24	1.895	1.92	1.945		1.985	1.88	1.925
27	2.16	2.16	2.05		27	2.09	2.11	2.14		2.43	2.48	2.5
30	2.14	2.19	2.19		30	2.13	2.06	2.05		2.78	2.54	3.1
36	2.27	2.32	2.34		33	2.22	2.1	2.27		3.16	3.36	3.25
39	2.22	2.45	2.41		36	2.11	2.25	2.19		3.15	3.25	3.62
42	2.41	2.71	2.4		39	2.24	2.22	2.29		3.77	3.71	3.89
45	2.4	2.52	2.59		42	2.49	2.51	2.41		4.06	4.2	4.19
48	2.62	2.68	2.45		44	2.35	2.31	2.33		4.22	4.35	4.26
51	2.77	2.7	2.89		49	2.72	2.69	2.52		4.67	4.34	4.8
57	2.88	2.97	2.86		57	2.77	2.66	2.78		4.45	4.29	4.78
60	3	3.05	3.09		60	2.9	2.88	2.85		4.41	4.68	4.64
63	3.29	3.31	3.28		68	3.05	2.8	3		4.34	4.35	4.26
69	3.28	3.48	3.37		72	3.03	3.16	3.04		4.51	4.52	4.72
72	3.39	3.25	3.35

## Sheet: Figure 2d
	ZQS15+Glc				ZQS15+Suc				ZQS16+Glc				ZQS16+Suc
Time (h)	repeat 1	repeat 2	repeat 3		repeat 1	repeat 2	repeat 3		repeat 1	repeat 2	repeat 3		repeat 1	repeat 2	repeat 3
0	0.02	0.02	0.02		0.02	0.02	0.02		0.02	0.02	0.02		0.02	0.02	0.02
6	0.115	0.132	0.113		0.125	0.14	0.134		0.108	0.108	0.11		0.125	0.14	0.134
11	0.455	0.524	0.517		0.321	0.302	0.248		0.423	0.472	0.479		0.211	0.234	0.219
12	0.625	0.687	0.679		0.344	0.356	0.323		0.593	0.637	0.559		0.334	0.305	0.292
15	1.064	1.09	1.106		0.754	0.796	0.822		1.132	1.156	1.222		0.752	0.802	0.8
18	1.48	1.73	1.56		1.255	1.275	1.485		1.755	1.85	1.77		1.26	1.41	1.405
21	1.825	1.85	1.82		1.615	1.705	1.635		1.955	2.12	2.06		1.665	1.65	1.78
24	1.895	1.92	1.945		1.985	1.88	1.925		2.165	2.25	2.16		2.11	2.1	2.275
27	2.09	2.11	2.14		2.43	2.48	2.5		2.15	2.48	2.41		2.77	2.81	2.8
30	2.13	2.06	2.05		2.78	2.54	3.1		2.36	2.66	2.74		3.26	3.45	2.99
33	2.22	2.1	2.27		3.16	3.36	3.25		2.65	2.8	2.57		3.48	3.87	3.83
36	2.11	2.25	2.19		3.15	3.25	3.62		2.76	2.92	2.69		3.94	3.81	4.12
39	2.24	2.22	2.29		3.77	3.71	3.89		3.01	2.75	3.14		4.2	4.22	4.11
42	2.49	2.51	2.41		4.06	4.2	4.19		3.67	3.47	3.53		4.44	4.56	5.05
44	2.35	2.31	2.33		4.22	4.35	4.26		3.39	3.77	3.66		4.75	4.65	4.73
49	2.72	2.69	2.52		4.67	4.34	4.8		3.88	3.91	4.01		5.21	5.22	5.13
57	2.77	2.66	2.78		4.45	4.29	4.78		4.46	4.05	4.08		5.13	5.29	5.03
60	2.9	2.88	2.85		4.41	4.68	4.64		4.26	3.89	3.51		5.17	5.37	5.32
68	3.05	2.8	3		4.34	4.35	4.26		4.24	4.33	4.17		4.89	5.12	5.27
72	3.03	3.16	3.04		4.51	4.52	4.72		4.33	4.07	4.43		4.67	5.09	5.33

## Sheet: Figure 2e
	Ethanol (g/L)				Glycerol (g/L)
	repeat 1	repeat 2	repeat 3		repeat 1	repeat 2	repeat 3
ZQS15+SUC	13.4747	13.5946	13.6613		1.28954	1.24561	1.26326
ZQS16+SUC	12.0656	12.0064	12.0409		1.17044	1.1435	1.02191

## Sheet: Figure 2f
	NADH/NAD+ Ratio
	repeat 1	repeat 2	repeat 3
ZQS15+SUC	0.10738	0.11493	0.11295
ZQS16+SUC	0.06938	0.06805	0.06881

[truncated: 40 more sheets: Figure 2h, Figure 2i, Figure 2j, Figure 2k, Figure 4e, Figure 4f, Figure 4g, Figure 5b, Figure 5c, Figure 5e, Figure 5f, Figure 5g, Figure 5h, Figure 6c, Figure 6e, Figure 6g, Figure 6i, Supplementary Fig. 2b, Supplementary Fig. 2c, Supplementary Fig. 2d …]
